# Supplementary material for: Multi-step screening of neoantigens’ HLA- and TCR-interfaces improves prediction of survival
Source: Sci Rep. 2021 May 11;11:9983. doi: 10.1038/s41598-021-89016-7 (PMC8113358; doi:10.1038/s41598-021-89016-7)
Supplement: Supplementary file 1 — Supplementary Information 1. [file 41598_2021_89016_MOESM1_ESM.xlsx]

## Sheet: Legend
Supplemental Data 1. Survival Analysis Dataset
Field	Information
Patient.ID	Patient ID
Sex	Sex
Age	Age at diagnosis
Disease.Stage	Disease stage
Smoking.status	Smoking status
DFS	Disease free survival
Disease.Free.Status	Disease free survival status
OS	Overall survival
Overall.Survival.Status	Overall survival status
PDL1.FPKM	PD-L1 transcript expression
TMB	Tumor mutational burden
Mutation.Analyzed	Number of mutations screened in neoantigen analyses
NetMHCpan.CI.Neoepitopes	Number of HLA Class I neoepitopes derived from the NetMHCpan analysis
NetMHCIIpan.CII.Neoepitopes	Number of HLA Class II neoepitopes derived from the NetMHCpan analysis
Ancer.CI.Neoepitopes	Number of HLA Class I neoepitopes derived from the Ancer analysis
Ancer.CII.Neoepitopes	Number of HLA Class II neoepitopes derived from the Ancer analysis
Ancer.Neoantigens	Number of candidate neoantigens derived from the Ancer analysis

## Sheet: Data
Patient.ID	Sex	Age	Disease.Stage	Smoking.status	DFS	Disease.Free.Status	OS	Overall.Survival.Status	PDL1.FPKM	TMB	Mutation.Analyzed	NetMHCpan.CI.Neoepitopes	NetMHCIIpan.CII.Neoepitopes	Ancer.CI.Neoepitopes	Ancer.CII.Neoepitopes	Ancer.Neoantigens
TCGA-2F-A9KO	Male	63	Stage IV	2	21.39	Recurred/Progressed	24.11	DECEASED	3.12014	18.5288	428	1226	816	1234	161	263
TCGA-2F-A9KP	Male	66	Stage IV	4	11.27	Recurred/Progressed	11.96	DECEASED	0.210444	5.06022	113	364	155	357	41	78
TCGA-2F-A9KQ	Male	69	Stage III	1	94.81	DiseaseFree	94.81	LIVING	0.161927	2.3154	58	161	112	159	20	34
TCGA-2F-A9KR	Female	59	Stage III	2	101.38	Recurred/Progressed	104.57	DECEASED	0.463924	8.15784	175	522	260	512	67	103
TCGA-2F-A9KT	Male	83	Stage II	2	108.87	DiseaseFree	108.87	LIVING	0.14601	12.1818	289	737	540	846	126	168
TCGA-2F-A9KW	Female	67	Stage III	3	2.79	Recurred/Progressed	8.34	DECEASED	6.75407	3.7651	84	338	212	214	37	48
TCGA-4Z-AA7M	Male	65	Stage III	2	16.26	DiseaseFree	16.26	LIVING	0.53845	19.1629	417	1397	966	1210	208	285
TCGA-4Z-AA7N	Male	65	Stage III	2			44.91	DECEASED	2.61968	0.621538	11	37	7	37	3	7
TCGA-4Z-AA7O	Male	64	Stage II	2	16.82	DiseaseFree	16.82	LIVING	0.429241	6.6947	142	447	240	440	68	94
TCGA-4Z-AA7Q	Male	79	Stage III	4			16.75	DECEASED	6.13525	8.74025	187	529	323	551	37	110
TCGA-4Z-AA7R	Male	73	Stage IV	2	11.6	Recurred/Progressed	17.15	DECEASED	0.136489	13.0606	291	780	581	743	124	174
TCGA-4Z-AA7S	Male	66	Stage III	1			34.95	DECEASED	0.241319	2.23134	53	170	108	199	24	30
TCGA-4Z-AA7W	Male	55	Stage II	1	24.97	Recurred/Progressed	27.6	LIVING	4.77802	18.6663	441	1148	722	1204	155	260
TCGA-4Z-AA7Y	Male	60	Stage II	2	50	DiseaseFree	50	LIVING	0.2684	11.0083	226	661	412	742	130	151
TCGA-4Z-AA80	Male	73	Stage II	5			0.62	DECEASED	0.730019	14.7972	322	982	701	949	139	205
TCGA-4Z-AA81	Male	80	Stage II	3			41.72	DECEASED	13.1131	7.71926	170	368	276	395	81	101
TCGA-4Z-AA82	Male	59	Stage IV	2	37.78	Recurred/Progressed	51.12	DECEASED	1.19127	3.68156	87	261	86	280	24	59
TCGA-4Z-AA83	Male	52	Stage II	4	66.49	DiseaseFree	66.49	LIVING	2.29975	3.13323	66	193	98	183	12	35
TCGA-4Z-AA84	Male	61	Stage IV	2	15.11	DiseaseFree	15.11	LIVING	4.7113	17.8488	380	1231	811	1198	149	213
TCGA-4Z-AA86	Male	66	Stage IV	3	4.47	Recurred/Progressed	10.22	DECEASED	7.41828	7.59314	170	442	335	453	66	108
TCGA-4Z-AA87	Male	72	Stage III	1	19.09	Recurred/Progressed	47.77	LIVING	8.49616	8.89585	204	648	398	885	125	138
TCGA-4Z-AA89	Male	60	Stage IV	4	29.07	Recurred/Progressed	33.8	LIVING	0.6807	4.83341	92	246	187	206	46	66
TCGA-5N-A9KI	Female	76	Stage III	2			2.5	DECEASED	0.798497	6.20097	137	437	293	535	76	92
TCGA-5N-A9KM	Female	73	Stage III	4	9.07	Recurred/Progressed	17.41	DECEASED	0.400464	8.15331	162	545	300	515	51	108
TCGA-BL-A0C8	Male	73	Stage I	3	25.99	Recurred/Progressed	40.05	LIVING	0.713856		0	0	0	0	0	0
TCGA-BL-A13I	Female	57	Stage III	2	7.1	Recurred/Progressed	7.33	DECEASED	3.30573		116	430	216	331	55	71
TCGA-BL-A13J	Male	65	Stage IV	2			2.66	DECEASED	1.93529	3.57641	80	207	154	178	24	48
TCGA-BL-A3JM	Male	62	Stage III	4	3.65	Recurred/Progressed	6.73	DECEASED	1.40199	7.26834	148	428	166	503	36	101
TCGA-BL-A5ZZ	Female	80	Stage III	4	7.95	Recurred/Progressed	12.39	LIVING	2.81468	5.61515	122	341	173	381	41	75
TCGA-BT-A0S7	Male	75	Stage III	3			6.57	DECEASED	0.125413	1.35863	32	90	87	73	16	19
TCGA-BT-A0YX	Female	70	Stage III	1	10.71	Recurred/Progressed	13.14	DECEASED	1.08349	21.437	526	1530	818	1308	166	350
TCGA-BT-A20J	Male	75	Stage II	3	14.19	Recurred/Progressed	19.02	DECEASED	1.89259	16.5926	384	1144	661	1194	156	230
TCGA-BT-A20N	Male	72	Stage III	2			26.12	DECEASED	0.527401	9.21626	218	628	494	644	104	132
TCGA-BT-A20O	Male	75	Stage III		10.35	Recurred/Progressed	12.16	DECEASED	5.17491	5.81497	154	523	273	495	69	81
TCGA-BT-A20P	Female	81	Stage III	1			17.87	DECEASED	0.246575	3.32005	79	207	133	211	33	43
TCGA-BT-A20Q	Male	73	Stage IV	1			19.48	DECEASED	0.698199	3.50037	75	175	85	159	13	44
TCGA-BT-A20R	Female	79	Stage IV	1			5.06	DECEASED	2.04944	9.12682	205	542	362	564	78	123
TCGA-BT-A20T	Male	63	Stage IV	3	10.32	Recurred/Progressed	14.88	DECEASED	0.601136	9.1661	206	561	300	562	76	128
TCGA-BT-A20U	Female	70	Stage III	1			14.95	DECEASED	0.848377	2.83376	72	188	97	252	25	51
TCGA-BT-A20V	Female	59	Stage IV				5.06	DECEASED	14.8106	3.57276	83	258	116	215	36	62
TCGA-BT-A20W	Male	71	Stage II				8.34	DECEASED	0.773048	2.73041	83	248	156	257	38	51
TCGA-BT-A20X	Male	56	Stage IV				8.25	DECEASED	0.7858	2.4542	59	164	61	156	24	39
TCGA-BT-A2LA	Male	54	Stage III	3	17.15	DiseaseFree	17.15	LIVING	0.405446	6.7329	178	462	328	521	76	106
TCGA-BT-A2LB	Female	73	Stage III	4			16.16	DECEASED	1.63202	21.1964	462	1435	900	1493	169	284
TCGA-BT-A2LD	Female	78	Stage IV	1	18.23	Recurred/Progressed	20.47	DECEASED	8.94648	3.52152	87	385	161	409	52	54
TCGA-BT-A3PH	Male	76	Stage IV	1			4.66	DECEASED	0.174432	15.7123	363	510	578	512	144	226
TCGA-BT-A3PJ	Male	76	Stage III	1	25.92	DiseaseFree	25.92	LIVING	13.4065	17.2761	388	1243	544	1238	130	252
TCGA-BT-A3PK	Male	80	Stage II	1			9.95	DECEASED	3.65554	12.0009	308	817	532	756	118	180
TCGA-BT-A42B	Male	59	Stage IV	2			17.54	DECEASED		2.06168	46	158	92	174	18	30
TCGA-BT-A42C	Male	64	Stage II	2	28.68	DiseaseFree	28.68	LIVING	0.332753	11.799	312	911	543	715	99	173
TCGA-BT-A42E	Male	74	Stage III	5	36.4	DiseaseFree	36.4	LIVING	3.04594	6.2169	146	455	296	485	22	85
TCGA-BT-A42F	Male	64	Stage IV	3	28.38	DiseaseFree	28.38	LIVING	3.77527	5.94924	136	345	242	322	52	81
TCGA-C4-A0EZ	Female	69	Stage IV	2			8.97	DECEASED	0.105864	6.67963	146	496	273	394	66	100
TCGA-C4-A0F0	Male	60	Stage II	2	1.94	DiseaseFree	1.94	LIVING	2.50609	3.25067	75	285	149	238	37	49
TCGA-C4-A0F1	Male	71	Stage III	2	2.92	DiseaseFree	2.92	LIVING	1.12602	5.87206	129	306	149	332	33	78
TCGA-C4-A0F6	Female	82	Stage III	2	23	DiseaseFree	23	LIVING	0.35988	6.73059	169	419	278	387	71	108
TCGA-C4-A0F7	Male	77	Stage IV	1			2.04	DECEASED	0.636676	2.55563	59	153	118	173	24	31
TCGA-CF-A1HR	Male	62	Stage III	1	9.66	Recurred/Progressed	12.78	LIVING	0.315201	9.4145	203	484	143	492	38	132
TCGA-CF-A1HS	Female	75	Stage III	1	4.37	Recurred/Progressed	12.55	LIVING	2.50281	8.61594	192	541	273	547	49	136
TCGA-CF-A27C	Male	52	Stage III	1	13.96	DiseaseFree	13.96	LIVING	0.704875	5.32937	112	329	284	304	59	74
TCGA-CF-A3MF	Male	34	Stage III	1	12.58	DiseaseFree	12.58	LIVING	0.205206	0.815145	18	69	27	60	6	12
TCGA-CF-A3MG	Male	48	Stage II	1	12.12	DiseaseFree	12.12	LIVING	0.137749	5.10849	100	285	187	282	32	63
TCGA-CF-A3MH	Male	75	Stage II	2	13.07	DiseaseFree	13.07	LIVING	0.106638	1.53868	36	113	29	100	18	27
TCGA-CF-A3MI	Male	62	Stage II	2	12.16	DiseaseFree	12.16	LIVING	0.178587	2.52737	52	131	126	188	25	38
TCGA-CF-A47S	Male	41	Stage II	1	10.94	DiseaseFree	10.94	LIVING	0.877952	0.924981	41	175	57	274	19	28
TCGA-CF-A47T	Female	58	Stage II	1	4.57	Recurred/Progressed	12.65	DECEASED	0.0804896	0.977613	28	109	46	113	14	17
TCGA-CF-A47V	Male	52	Stage II	1	12.45	DiseaseFree	12.45	LIVING	1.13313	2.80094	158	786	362	847	110	113
TCGA-CF-A47W	Male	42	Stage II	2	12.09	DiseaseFree	12.09	LIVING	0.245302	0.963461	19	59	56	49	10	11
TCGA-CF-A47X	Male	60	Stage II	2	12.61	DiseaseFree	12.61	LIVING	0.454079	11.6488	253	716	321	723	65	157
TCGA-CF-A47Y	Male	55	Stage II	1	12.25	DiseaseFree	12.25	LIVING	0.317509	2.33851	49	161	122	187	19	28
TCGA-CF-A5U8	Male	59	Stage II	1	13.11	DiseaseFree	13.11	LIVING	0.164727	1.94511	44	136	35	97	11	22
TCGA-CF-A5UA	Male	67	Stage II	4	11.99	DiseaseFree	11.99	LIVING	0.0505992	2.5089	59	173	91	163	22	33
TCGA-CF-A7I0	Male	54	Stage II	1	12.09	DiseaseFree	12.09	LIVING	0.329089	1.69413	32	87	21	77	5	21
TCGA-CF-A8HX	Female	55	Stage II	1	11.33	DiseaseFree	11.33	LIVING	0.250915	2.13263	48	141	62	138	17	31
TCGA-CF-A8HY	Male	59	Stage II	1	11.33	DiseaseFree	11.33	LIVING	0.106033	3.41771	70	213	63	247	17	42
TCGA-CF-A9FF	Male	52	Stage II	1	11.86	DiseaseFree	11.86	LIVING	0.331727	4.91397	101	356	193	300	55	69
TCGA-CF-A9FH	Male	85	Stage II	3		DiseaseFree	-2.1	LIVING	1.96056	1.22465	33	109	46	94	10	15
TCGA-CF-A9FL	Male	85	Stage III	2	10.58	Recurred/Progressed	18.56	DECEASED	0.175963	2.08925	51	161	86	242	14	33
TCGA-CF-A9FM	Male	50	Stage I	2	13.07	DiseaseFree	13.07	LIVING	1.48542	0.778654	20	51	35	51	12	13
TCGA-CU-A0YN	Male	60	Stage III	2			12.91	DECEASED	0.970192	5.29131	130	371	215	429	60	77
TCGA-CU-A0YO	Male	84	Stage IV	3	3.88	Recurred/Progressed	4.89	DECEASED	1.67206	3.20458	81	255	83	286	8	53
TCGA-CU-A0YR	Male	83	Stage IV	3	7.56	Recurred/Progressed	15.11	DECEASED	3.45411	5.10131	120	340	194	255	41	74
TCGA-CU-A3KJ	Male	75	Stage III	3	5.45	Recurred/Progressed	18.46	LIVING	1.16506	8.27941	186	541	228	528	67	100
TCGA-CU-A3QU	Male	58	Stage IV	4	5.19	DiseaseFree	5.19	LIVING	4.15364	3.53857	80	295	165	234	26	45
TCGA-CU-A3YL	Male	67	Stage III	5	12.22	Recurred/Progressed	29.76	LIVING	0.533872	7.83741	196	438	197	387	37	110
TCGA-CU-A5W6	Male	70	Stage III	2			1.84	DECEASED	0.62018	7.58125	184	522	393	377	60	115
TCGA-CU-A72E	Male	76	Stage IV	3	8.41	Recurred/Progressed	13.57	DECEASED	0.153099	3.70371	80	229	183	252	37	58
TCGA-DK-A1A3	Male	60	Stage IV	3			21.85	DECEASED	0.595256	21.9216	497	1361	872	1243	227	298
TCGA-DK-A1A5	Male	79	Stage II	3			2.14	DECEASED	1.56294	9.21795	215	652	377	703	71	140
TCGA-DK-A1A6	Male	53	Stage IV	4	66.36	DiseaseFree	66.36	LIVING	2.89448		223	750	426	695	91	129
TCGA-DK-A1A7	Female	67	Stage IV	1	3.68	Recurred/Progressed	18.4	LIVING	0.24715	7.70598	191	543	401	673	84	127
TCGA-DK-A1AA	Male	57	Stage III	3	18.99	DiseaseFree	18.99	LIVING	0.317753	2.59609	66	201	103	160	23	41
TCGA-DK-A1AB	Female	74	Stage IV	3	11.96	Recurred/Progressed	16.69	DECEASED	1.61644	6.68179	148	475	235	498	52	89
TCGA-DK-A1AC	Male	72	Stage III	4	130.78	DiseaseFree	130.78	LIVING	18.7478	54.2147	1147	2612	1977	2365	472	697
TCGA-DK-A1AD	Male	69	Stage IV		112.35	DiseaseFree	112.35	LIVING	0.31486	8.34628	202	586	389	638	87	142
TCGA-DK-A1AE	Male	84	Stage III	3	6.93	Recurred/Progressed	16.13	LIVING	0.823841	3.82369	97	276	150	247	33	60
TCGA-DK-A1AF	Female	84	Stage IV	1	17.35	Recurred/Progressed	17.61	LIVING	1.86602	3.48371	77	198	164	200	26	56
TCGA-DK-A1AG	Male	65	Stage III	1	15.6	DiseaseFree	15.6	LIVING	0.183415	4.12824	163	424	205	409	61	96
TCGA-DK-A2HX	Female	80	Stage IV	3			46.65	DECEASED	0.345247	3.37816	81	261	95	293	20	47
TCGA-DK-A2I1	Female	73	Stage II	1	17.94	DiseaseFree	17.94	LIVING	0.502529	8.11786	175	483	308	451	64	102
TCGA-DK-A2I2	Female	63	Stage IV	4	5.35	Recurred/Progressed	7.79	DECEASED	2.02714	3.56353	75	215	132	203	12	43
TCGA-DK-A2I4	Male	79	Stage III	3	142.67	DiseaseFree	142.67	LIVING	29.2989	33.3597	648	1996	1121	1748	265	415
TCGA-DK-A2I6	Male	81	Stage IV	3	87.25	DiseaseFree	87.25	LIVING	11.9936	9.89325	219	724	475	664	86	132
TCGA-DK-A3IK	Male	87	Stage IV	1			4.8	DECEASED	0.315816	6.9777	175	517	305	356	53	102
TCGA-DK-A3IL	Female	79	Stage IV	3			13.57	DECEASED	0.192713	6.46852	161	521	307	415	45	100
TCGA-DK-A3IM	Male	76	Stage III	3	6.6	Recurred/Progressed	8.15	DECEASED	0.345494	3.05085	66	246	130	216	28	40
TCGA-DK-A3IN	Male	72	Stage III	3			8.21	DECEASED	4.40187	13.6344	304	875	451	960	105	184
TCGA-DK-A3IQ	Male	74	Stage III	3	8.21	Recurred/Progressed	17.71	DECEASED	0.168535	6.60717	142	497	325	486	73	89
TCGA-DK-A3IS	Male	68	Stage II	3	50.23	DiseaseFree	50.23	LIVING	0.244165	13.0894	262	842	582	779	100	169
TCGA-DK-A3IT	Male	62	Stage III	2	21.29	DiseaseFree	21.29	LIVING	0.256544	14.1952	345	987	566	993	120	218
TCGA-DK-A3IU	Male	58	Stage II	4	19.05	Recurred/Progressed	23.19	DECEASED	19.9529	14.1984	305	1005	558	750	54	173
TCGA-DK-A3IV	Male	60	Stage II	4	6.96	Recurred/Progressed	9.66	DECEASED	2.83999	2.7938	63	181	82	167	20	35
TCGA-DK-A3WW	Male	57	Stage III	1	20.8	DiseaseFree	20.8	LIVING	35.1578	39.6489	1102	3493	2456	3353	569	699
TCGA-DK-A3WX	Female	67	Stage III	3	9.95	Recurred/Progressed	10.55	DECEASED	3.1012	1.32831	36	107	117	88	6	24
TCGA-DK-A3WY	Female	67	Stage III	1	163.17	DiseaseFree	163.17	LIVING	3.23135	0.41566	12	32	32	39	4	5
TCGA-DK-A3X1	Female	78	Stage III	3	66	DiseaseFree	66	LIVING	0.424484	29.6884	654	1819	1214	1372	276	415
TCGA-DK-A3X2	Male	85	Stage IV	3	17.51	Recurred/Progressed	17.97	DECEASED	0.753363	4.13939	115	370	138	401	33	76
TCGA-DK-A6AV	Female	82	Stage II	4	64.13	DiseaseFree	64.13	LIVING	0.321258	4.24205	91	338	120	229	29	61
TCGA-DK-A6AW	Male	70	Stage II	4	53.25	DiseaseFree	53.25	LIVING	1.4046	127.983	3060	6977	5871	6892	1232	1888
TCGA-DK-A6B0	Male	61	Stage II	3	76.54	DiseaseFree	76.54	LIVING	0.613081	0.796633	23	59	29	74	12	14
TCGA-DK-A6B1	Male	67	Stage II	1	67.31	DiseaseFree	67.31	LIVING	0.586891	4.55557	113	364	188	393	68	75
TCGA-DK-A6B2	Male	70	Stage IV	2	8.8	Recurred/Progressed	15.67	LIVING	1.05163	6.59028	155	492	268	531	62	96
TCGA-DK-A6B5	Male	45	Stage IV	1	50.66	DiseaseFree	50.66	LIVING	1.26046	4.51532	104	145	191	115	48	55
TCGA-DK-A6B6	Male	57	Stage II	3	36.63	DiseaseFree	36.63	LIVING	1.35743	33.1508	679	1977	1217	1817	273	421
TCGA-DK-AA6L	Male	48	Stage IV	2	30.22	Recurred/Progressed	38.21	DECEASED	1.1103	14.8666	333	1039	635	965	163	197
TCGA-DK-AA6M	Female	64	Stage II		51.97	DiseaseFree	51.97	LIVING	6.52815	2.55386	52	197	92	175	22	31
TCGA-DK-AA6P	Female	72	Stage II	4	0.53	Recurred/Progressed	15.01	LIVING	0.111172	6.50694	129	423	274	348	46	81
TCGA-DK-AA6Q	Female	61	Stage IV	1	9.36	Recurred/Progressed	13.57	DECEASED	2.53013	4.22296	104	299	192	176	47	60
TCGA-DK-AA6R	Male	68	Stage IV	4	161.2	Recurred/Progressed	165.6	LIVING	10.7536	12.5626	291	854	523	900	117	179
TCGA-DK-AA6S	Male	60	Stage III	1	72.34	Recurred/Progressed	165.9	LIVING	1.46909	20.8633	448	1327	781	1174	185	291
TCGA-DK-AA6T	Male	63	Stage II	3	18.79	DiseaseFree	18.79	LIVING	1.78648	3.17101	72	146	95	138	17	41
TCGA-DK-AA6U	Male	64	Stage II	3	18.99	DiseaseFree	18.99	LIVING	1.00556	15.576	351	796	358	810	70	229
TCGA-DK-AA6W	Male	78	Stage II	1	12.45	Recurred/Progressed	13.63	DECEASED	0.446691	9.43401	194	440	297	451	55	134
TCGA-DK-AA6X	Male	63	Stage II	2	15.34	DiseaseFree	15.34	LIVING	0.641628	4.01743	90	247	155	214	22	48
TCGA-DK-AA71	Male	71	Stage II	1	13.63	DiseaseFree	13.63	LIVING	0.536386	23.9691	516	1585	851	1406	200	326
TCGA-DK-AA74	Male	75	Stage III	3	56.11	DiseaseFree	56.11	LIVING	2.97065	7.30852	172	365	309	279	74	99
TCGA-DK-AA75	Male	82	Stage III	3	10.78	Recurred/Progressed	11.17	DECEASED	1.24302	17.2721	364	1134	639	1081	157	238
TCGA-DK-AA76	Female	64	Stage II	4	12.02	DiseaseFree	12.02	LIVING	0.154158	8.61335	195	536	119	546	34	127
TCGA-DK-AA77	Male	61	Stage II	1	15.34	Recurred/Progressed	20.3	LIVING	0.886616	13.2456	282	789	385	705	91	170
TCGA-E5-A2PC	Female	61	Stage IV	4	43.56	DiseaseFree	43.56	LIVING	0.67672	8.25491	186	484	318	639	73	110
TCGA-E5-A4TZ	Male	64	Stage IV	4	14.29	Recurred/Progressed	15.34	DECEASED	0.821982	15.8156	354	706	593	730	123	210
TCGA-E5-A4U1	Male	72	Stage II	4	32.59	Recurred/Progressed	38.8	LIVING	0.357141	20.2428	453	1338	775	964	152	268
TCGA-E7-A3X6	Male	70	Stage II	1	12.12	Recurred/Progressed	29.7	DECEASED	1.88928	3.98055	92	286	177	331	37	62
TCGA-E7-A3Y1	Male	57	Stage II	1	5.35	DiseaseFree	5.35	LIVING	0.320406	5.61485	128	417	275	507	66	84
TCGA-E7-A4IJ	Male	56	Stage II	2	20.37	Recurred/Progressed	22.14	DECEASED	0.442088	12.5713	271	779	508	763	120	149
TCGA-E7-A4XJ	Male	66	Stage II	2			2.23	DECEASED	0.048667	1.57181	33	92	39	108	2	21
TCGA-E7-A519	Male	72	Stage II	2	16.69	DiseaseFree	16.69	LIVING	0.556227	2.65234	68	246	225	205	38	42
TCGA-E7-A541	Male	66	Stage II				25.56	DECEASED	1.08695	15.5839	371	809	608	897	137	207
TCGA-E7-A5KE	Female	78	Stage II	1	0.56	DiseaseFree	0.56	LIVING	0.391033	6.74403	158	478	187	473	37	118
TCGA-E7-A5KF	Male	67	Stage II	2	0.66	DiseaseFree	0.66	LIVING	0.499545	6.99673	162	457	212	439	48	104
TCGA-E7-A677	Male	81	Stage II	1	26.94	DiseaseFree	26.94	LIVING	4.0032	7.8135	197	614	264	580	64	116
TCGA-E7-A678	Male	55	Stage III	2	26.22	DiseaseFree	26.22	LIVING	0.391359	1.76692	39	114	82	147	15	22
TCGA-E7-A6MD	Male	66	Stage IV		4.24	DiseaseFree	4.24	LIVING	0.759121	15.1981	349	1047	660	959	125	211
TCGA-E7-A6ME	Male	75	Stage II	2	24.01	DiseaseFree	24.01	LIVING	1.13152	5.18851	104	263	247	227	40	67
TCGA-E7-A6MF	Male	37	Stage II	2	24.64	DiseaseFree	24.64	LIVING	1.42223	1.56374	30	56	4	66	6	20
TCGA-E7-A7DU	Male	73	Stage III	3	0.92	DiseaseFree	0.92	LIVING	0.267006	10.1265	214	570	427	598	90	131
TCGA-E7-A7DV	Male	44	Stage IV		1.22	DiseaseFree	1.22	LIVING	2.23012	11.0103	247	350	204	361	49	131
TCGA-E7-A7PW	Male	63	Stage III	4	5.72	Recurred/Progressed	13.67	LIVING	0.466667	2.93272	60	222	104	130	17	41
TCGA-E7-A7XN	Male	66	Stage III	2	6.24	Recurred/Progressed	14.06	LIVING	16.2011	31.2622	731	1596	587	1566	124	500
TCGA-E7-A85H	Male	64	Stage III	2	12.94	DiseaseFree	12.94	LIVING	2.92938	14.5343	373	1107	335	1094	59	224
TCGA-E7-A8O7	Male	52	Stage II	1	15.31	DiseaseFree	15.31	LIVING	1.51763	1.11602	23	109	29	112	8	14
TCGA-E7-A8O8	Male	59	Stage II	4	0.43	DiseaseFree	0.43	LIVING	0.398005	4.14088	98	311	133	227	28	57
TCGA-E7-A97P	Male	73	Stage II	1			14.36	DECEASED	9.64423	7.16119	177	582	378	544	76	102
TCGA-E7-A97Q	Female	60	Stage IV	2			8.08	DECEASED	1.14179	2.30542	57	220	161	226	35	34
TCGA-FD-A3B3	Female	74	Stage III	3			32	DECEASED	8.78012	5.92934	126	357	178	331	58	79
TCGA-FD-A3B4	Female	55	Stage III	2	11.79	Recurred/Progressed	16.75	DECEASED	5.53097	2.73635	69	239	69	213	24	44
TCGA-FD-A3B5	Male	86	Stage IV	3			8.94	DECEASED	1.27625	5.19914	120	377	219	269	42	74
TCGA-FD-A3B6	Male	75	Stage II	2			33.02	DECEASED	33.9945	9.65367	212	646	397	609	92	130
TCGA-FD-A3B7	Male	66	Stage III	4	3.61	Recurred/Progressed	4.01	DECEASED	6.64944	2.24624	55	135	111	152	15	33
TCGA-FD-A3B8	Male	56	Stage II	4	12.61	DiseaseFree	12.61	LIVING	5.55456	0.894327	24	35	31	38	9	17
TCGA-FD-A3N5	Male	69	Stage II	3	11.37	Recurred/Progressed	22.5	DECEASED	6.61131	12.0765	259	676	421	772	133	174
TCGA-FD-A3N6	Female	43	Stage II	4	27.96	DiseaseFree	27.96	LIVING	2.14686	4.30633	103	343	237	366	40	72
TCGA-FD-A3NA	Male	60	Stage II	3	43.96	Recurred/Progressed	60.61	LIVING	0.989968	5.86445	144	487	281	466	63	89
TCGA-FD-A3SJ	Male	59	Stage IV	2	18	Recurred/Progressed	24.28	DECEASED	0.341182	8.69011	193	518	295	637	84	123
TCGA-FD-A3SL	Male	60	Stage IV	1	8.54	Recurred/Progressed	23.39	DECEASED	0.982185	7.48818	180	447	153	395	33	95
TCGA-FD-A3SM	Male	70	Stage IV	3	4.73	Recurred/Progressed	17.97	DECEASED	0.242781	6.6551	162	585	291	564	83	113
TCGA-FD-A3SN	Male	79	Stage III	3	6.54	Recurred/Progressed	29.14	LIVING	3.10671	13.4582	307	920	419	975	147	196
TCGA-FD-A3SO	Male	68	Stage IV	3	4.7	Recurred/Progressed	5.52	DECEASED	3.43901	12.7878	282	902	513	950	112	173
TCGA-FD-A3SP	Male	60	Stage III	4	25.72	DiseaseFree	25.72	LIVING	4.99827	4.1434	94	267	117	186	30	52
TCGA-FD-A3SQ	Male	62	Stage IV	4	36.86	Recurred/Progressed	46.75	DECEASED	0.747549	2.62855	57	133	94	123	18	32
TCGA-FD-A3SR	Male	68	Stage IV	4	12.22	Recurred/Progressed	19.78	DECEASED	0.88306	4.55322	116	353	245	424	42	75
TCGA-FD-A3SS	Male	66	Stage IV	4	10.18	Recurred/Progressed	12.84	DECEASED	3.69668	16.4475	382	1209	724	1142	151	239
TCGA-FD-A43N	Male	76	Stage III	2	22.96	DiseaseFree	22.96	LIVING	0.967573	6.21658	153	534	265	704	72	99
TCGA-FD-A43P	Male	74	Stage II	4	27.33	DiseaseFree	27.33	LIVING	4.03581	14.7849	311	904	570	780	104	201
TCGA-FD-A43S	Female	71	Stage III	2	14.95	DiseaseFree	14.95	LIVING	0.572424	0	2	2	0	5	0	1
TCGA-FD-A43U	Male	70	Stage IV	3	16.33	Recurred/Progressed	20.89	LIVING	1.23804	2.41126	70	264	158	148	39	39
TCGA-FD-A43X	Male	84	Stage II	3	3.61	DiseaseFree	3.61	LIVING	0.362053	10.8819	237	730	366	761	92	145
TCGA-FD-A43Y	Male	65	Stage III	2			15.57	DECEASED	3.06144	2.34384	48	124	44	107	9	24
TCGA-FD-A5BR	Male	57	Stage II	1	26.71	DiseaseFree	26.71	LIVING	0.719671	3.19194	79	188	160	208	29	48
TCGA-FD-A5BS	Male	68	Stage III	1	53.84	DiseaseFree	53.84	LIVING	8.59722	0.770277	23	41	23	42	11	16
TCGA-FD-A5BT	Male	84	Stage III	3			10.78	DECEASED	5.18171	4.35824	104	322	190	305	47	68
TCGA-FD-A5BU	Female	76	Stage II	2	19.32	DiseaseFree	19.32	LIVING	6.16942	2.42382	65	223	136	206	36	44
TCGA-FD-A5BV	Female	47	Stage III	2	4.4	Recurred/Progressed	5.35	DECEASED	0.446735	4.30678	97	316	142	223	22	55
TCGA-FD-A5BX	Male	82	Stage IV	3	3.25	Recurred/Progressed	5.68	DECEASED	0.803533	12.904	285	550	435	507	94	144
TCGA-FD-A5BY	Female	63	Stage III	1	8.25	DiseaseFree	8.25	LIVING	2.15639	1.48846	40	120	47	103	12	21
TCGA-FD-A5BZ	Female	77	Stage IV	1	17.51	Recurred/Progressed	27.43	DECEASED	0.665858	4.28301	101	247	159	178	23	63
TCGA-FD-A5C0	Male	61	Stage IV	2	13.99	Recurred/Progressed	18.07	DECEASED	0.243444	4.00827	102	347	142	328	46	73
TCGA-FD-A5C1	Female	61	Stage III	1	58.87	DiseaseFree	58.87	LIVING	8.7851	4.46978	116	397	316	395	63	72
TCGA-FD-A62N	Male	69	Stage III	4	2.69	DiseaseFree	2.69	LIVING	20.5911	3.18642	70	214	133	249	43	40
TCGA-FD-A62O	Male	74	Stage IV	2			7.1	DECEASED	0.234152	6.38427	143	463	341	365	62	95
TCGA-FD-A62P	Male	76	Stage II	4			6.27	DECEASED	0.873605	12.9112	299	952	484	846	104	185
TCGA-FD-A62S	Female	60	Stage III	1	10.05	Recurred/Progressed	13.34	DECEASED	1.32545	2.46337	67	116	135	164	27	44
TCGA-FD-A6TA	Male	58	Stage IV	1	62.81	DiseaseFree	62.81	LIVING	1.34306	9.3329	217	630	299	567	100	145
TCGA-FD-A6TB	Male	82	Stage III	5	18.79	DiseaseFree	18.79	LIVING	1.02913	6.61182	154	409	211	353	72	91
TCGA-FD-A6TC	Female	79	Stage III	3	6.14	DiseaseFree	6.14	LIVING	0.979554	33.8672	752	1682	1279	1621	297	449
TCGA-FD-A6TD	Male	77	Stage III	3			12.68	DECEASED	6.98362	4.75567	107	383	208	360	38	56
TCGA-FD-A6TE	Male	54	Stage IV	2	10.55	Recurred/Progressed	12.35	LIVING	2.75717	8.61438	184	598	361	451	59	124
TCGA-FD-A6TF	Female	80	Stage IV	5			2.27	DECEASED	6.84334	4.87514	113	341	239	307	36	64
TCGA-FD-A6TG	Male	73	Stage IV	3			3.06	DECEASED	0.474038	13.8306	308	941	475	835	111	170
TCGA-FD-A6TH	Male	63	Stage IV	2	4.14	Recurred/Progressed	4.3	DECEASED	12.1707	5.86408	134	405	237	234	62	82
TCGA-FD-A6TI	Male	73	Stage IV	5			9.66	DECEASED	0.289602	4.37777	107	341	150	246	36	68
TCGA-FD-A6TK	Male	60	Stage III	5	10.84	DiseaseFree	10.84	LIVING	12.3902	4.24457	93	279	143	262	43	58
TCGA-FJ-A3Z7	Male	76	Stage IV	1	31.04	DiseaseFree	31.04	LIVING	9.3983	10.6941	265	886	532	743	94	169
TCGA-FJ-A3Z9	Male	72		4			12.65	DECEASED	0.576481	2.38856	60	211	177	238	33	38
TCGA-FJ-A3ZE	Male	65	Stage IV	3	4.99	Recurred/Progressed	10.64	DECEASED	0.0776381	14.1114	352	1180	474	1122	130	207
TCGA-FJ-A3ZF	Male	73	Stage III	2	17.21	DiseaseFree	17.21	LIVING	0.574609	8.11033	197	420	307	168	66	93
TCGA-FJ-A871	Male	49	Stage III	3	3.48	Recurred/Progressed	8.94	DECEASED	1.49316	1.66716	42	172	127	166	22	27
TCGA-FT-A3EE	Female	80	Stage III	1			3.25	DECEASED	4.6518	4.27037	109	301	88	236	29	73
TCGA-FT-A61P	Male	76	Stage IV	3	11.07	DiseaseFree	11.07	LIVING	14.6167	5.66222	128	434	210	450	52	82
TCGA-G2-A2EC	Female	58	Stage II	4	22.31	Recurred/Progressed	22.86	DECEASED	0.499575	6.4178	145	384	251	395	52	81
TCGA-G2-A2EF	Male	50	Stage II	2	61.89	DiseaseFree	61.89	LIVING	22.6462	8.9916	203	534	472	468	122	118
TCGA-G2-A2EJ	Female	56	Stage II	2	29.89	Recurred/Progressed	47.96	LIVING	7.75018	10.7862	256	813	425	841	101	159
TCGA-G2-A2EK	Male	57	Stage II	1	15.93	Recurred/Progressed	15.93	LIVING	0.240827	2.23898	58	144	108	103	25	33
TCGA-G2-A2EL	Male	77	Stage II	3	3.45	Recurred/Progressed	26.91	DECEASED	0.52748	8.09466	166	431	293	308	56	96
TCGA-G2-A2EO	Male	69	Stage III	1			59.26	DECEASED	0.615812	28.7924	695	1827	1309	1667	293	438
TCGA-G2-A2ES	Male	85	Stage II	4	29.47	Recurred/Progressed	32.98	DECEASED	4.68325	15.1945	374	1160	850	1331	150	231
TCGA-G2-A3IB	Male	66	Stage II	3			7.23	DECEASED	0.619913	3.31266	78	288	164	285	32	53
TCGA-G2-A3IE	Male	51	Stage II	2			20.11	DECEASED	0.320453	13.1897	288	937	575	1001	114	185
TCGA-G2-A3VY	Male	66	Stage II	1	17.61	DiseaseFree	17.61	LIVING	0.400192	25.2656	601	1676	1140	1855	246	393
TCGA-G2-AA3B	Female	75	Stage II	3	65.97	DiseaseFree	65.97	LIVING	0.867986	25.7156	576	1603	1164	1727	228	402
TCGA-G2-AA3C	Male	66	Stage IV	3			6.93	DECEASED	0.571691	8.81931	190	571	317	663	60	113
TCGA-G2-AA3D	Male	60	Stage IV	3	70.27	DiseaseFree	70.27	LIVING	0.364243	7.80219	185	474	372	412	81	105
TCGA-G2-AA3F	Male	77	Stage IV	3	29.34	DiseaseFree	29.34	LIVING	0.286579	5.34959	125	606	254	572	52	79
TCGA-GC-A3BM	Male	70	Stage II	4			21.39	DECEASED	0.870733	4.51319	107	242	218	204	38	73
TCGA-GC-A3I6	Male	45	Stage III	2	17.94	Recurred/Progressed	20.7	DECEASED	4.98251	6.72588	145	485	183	451	48	91
TCGA-GC-A3OO	Male	79	Stage II	2	15.8	DiseaseFree	15.8	LIVING	0.766654	4.62199	105	328	178	342	46	70
TCGA-GC-A3RB	Male	54	Stage III	2	19.12	DiseaseFree	19.12	LIVING	0.424081	5.83504	136	436	229	533	56	89
TCGA-GC-A3RC	Male	59	Stage II	4	15.9	DiseaseFree	15.9	LIVING	4.0122	12.6639	276	826	674	977	127	154
TCGA-GC-A3RD	Female	83	Stage III	1	14.06	DiseaseFree	14.06	LIVING	0.190131	3.08882	65	205	110	313	34	40
TCGA-GC-A3WC	Female	80	Stage III	3	17.74	DiseaseFree	17.74	LIVING	8.40917	4.99121	123	370	113	402	20	81
TCGA-GC-A3YS	Male	61	Stage IV	4	24.9	DiseaseFree	24.9	LIVING	2.73321	8.00791	188	512	329	483	73	116
TCGA-GC-A4ZW	Male	71	Stage III	3	0.49	DiseaseFree	0.49	LIVING	8.40934	24.2597	553	1608	612	1606	139	349
TCGA-GC-A6I1	Female	90	Stage II	1			8.94	DECEASED	3.88395	8.08111	170	612	262	571	76	106
TCGA-GC-A6I3	Female	90	Stage IV	3	13.9	DiseaseFree	13.9	LIVING	1.38888	7.8309	177	553	385	566	78	112
TCGA-GD-A2C5	Female	53	Stage IV	4	7.03	Recurred/Progressed	26.68	LIVING	0.537885	9.07341	203	601	324	483	80	138
TCGA-GD-A3OP	Female	84	Stage IV		2.1	DiseaseFree	2.1	LIVING	1.21167	12.073	269	843	370	673	97	174
TCGA-GD-A3OQ	Male	48	Stage IV	2	3.12	DiseaseFree	3.12	LIVING	1.26523	3.49879	89	230	108	288	33	61
TCGA-GD-A3OS	Female	54	Stage II	2	16.39	Recurred/Progressed	20.96	LIVING	0.331013	3.31219	81	225	174	293	37	53
TCGA-GD-A6C6	Male	64	Stage III	2	2.2	DiseaseFree	2.2	LIVING	0.252731	9.31449	208	593	139	578	41	127
TCGA-GD-A76B	Female	86	Stage II	1				DECEASED	0.939582	6.71827	147	408	264	460	60	94
TCGA-GU-A42P	Male	72	Stage IV	3			10.91	DECEASED	0.241393	10.1401	211	634	374	681	90	136
TCGA-GU-A42Q	Male	67	Stage III	2			11.3	DECEASED	0.185066	6.76682	143	333	121	197	27	59
TCGA-GU-A42R	Male	68	Stage IV	4	2.99	Recurred/Progressed	18.96	DECEASED	0.529807	5.55217	119	342	198	395	37	69
TCGA-GU-A762	Male	87	Stage IV	1			7.62	DECEASED	5.79543	3.58957	84	337	169	370	38	59
TCGA-GU-A763	Male	72	Stage III	3	9.95	Recurred/Progressed	32.75	LIVING	0.268957	2.39625	51	194	132	168	22	30
TCGA-GU-A764	Male	66	Stage II	3	20.04	DiseaseFree	20.04	LIVING	18.6335	4.0935	95	250	134	238	33	54
TCGA-GU-A766	Male	62	Stage II	1	15.77	DiseaseFree	15.77	LIVING	23.2786	6.6083	150	398	372	416	65	93
TCGA-GU-A767	Male	81	Stage IV	3			4.73	DECEASED	0.215183	14.1173	317	975	540	973	99	174
TCGA-GU-AATO	Male	75	Stage IV	4			10.64	DECEASED	0.681224	11.2132	248	720	415	809	93	161
TCGA-GU-AATP	Male	74	Stage IV	3	28.29	Recurred/Progressed	32.95	LIVING	1.43697	11.3663	254	934	448	900	106	161
TCGA-GU-AATQ	Male	68	Stage III	4			7	DECEASED	0.265091	6.00364	128	460	230	400	47	76
TCGA-GV-A3JV	Male	66	Stage IV	4	4.4	Recurred/Progressed	14.26	DECEASED	2.81076	4.07457	97	283	154	339	50	61
TCGA-GV-A3JW	Male	74	Stage II	3	8.9	Recurred/Progressed	21.32	LIVING	0.124319	2.86994	61	168	132	200	27	30
TCGA-GV-A3JX	Male	59	Stage III	4	19.09	DiseaseFree	19.09	LIVING	2.28421	9.89192	238	590	371	564	106	132
TCGA-GV-A3JZ	Male	55	Stage IV	3	19.81	DiseaseFree	19.81	LIVING	7.69056	16.5211	374	1132	710	1335	158	258
TCGA-GV-A3QF	Male	79	Stage IV	4			20.27	DECEASED	0.222711	4.79587	112	451	235	508	58	61
TCGA-GV-A3QG	Male	65	Stage IV	2	2.76	Recurred/Progressed		DECEASED	3.35702	2.97232	75	193	103	220	32	49
TCGA-GV-A3QH	Male	67	Stage II	4	4.11	Recurred/Progressed	8.48	DECEASED	0.69064	5.86572	137	398	157	343	54	85
TCGA-GV-A3QI	Male	47	Stage III	4	25.23	Recurred/Progressed	36.47	LIVING	1.85831	17.6666	359	1151	362	1092	76	213
TCGA-GV-A3QK	Female	56	Stage IV	4	27.33	DiseaseFree	27.33	LIVING	1.19764	4.7696	135	420	300	364	53	83
TCGA-GV-A40E	Male	75	Stage II	3	7.46	Recurred/Progressed	8.57	DECEASED	16.0931	5.26523	137	453	210	320	56	91
TCGA-GV-A40G	Male	77	Stage II	4	19.05	DiseaseFree	19.05	LIVING	0.162801	5.35575	130	457	297	431	42	80
TCGA-GV-A6ZA	Male	54	Stage II	2	22.7	DiseaseFree	22.7	LIVING	0.581709	11.3036	262	727	236	823	57	175
TCGA-H4-A2HO	Male	53	Stage III	2	1.51	DiseaseFree	1.51	LIVING	0.197318	3.29329	76	265	99	271	36	41
TCGA-H4-A2HQ	Female	64	Stage IV	4	12.81	Recurred/Progressed	19.38	LIVING	0.647979	15.0804	338	1097	684	981	127	215
TCGA-HQ-A2OE	Male	69		4	38.57	DiseaseFree	38.57	LIVING	2.14601	5.38929	124	412	226	400	58	75
TCGA-HQ-A2OF	Female	52	Stage III	1	29.8	Recurred/Progressed	63.96	LIVING	0.124363	4.27556	88	304	174	339	38	52
TCGA-HQ-A5ND	Male	78	Stage IV	3	2.76	Recurred/Progressed	9	DECEASED	0.278239	3.25035	70	253	153	310	24	44
TCGA-HQ-A5NE	Male	57	Stage III	2	6.93	Recurred/Progressed	12.16	DECEASED	3.81919	12.6552	284	939	461	953	121	190
TCGA-K4-A3WS	Male	66	Stage III	3	25	DiseaseFree	25	LIVING	1.37461	9.34308	245	706	425	749	97	140
TCGA-K4-A3WU	Male	87	Stage III	1	3.45	DiseaseFree	3.45	LIVING	1.83652	6.38232	163	345	298	288	51	85
TCGA-K4-A3WV	Female	77	Stage II	3	21.22	DiseaseFree	21.22	LIVING	1.75779	2.22752	53	147	101	155	21	31
TCGA-K4-A4AB	Male	76	Stage III	2	2.76	DiseaseFree	2.76	LIVING	1.04131	3.2576	73	211	102	237	27	43
TCGA-K4-A4AC	Male	83	Stage II	4	5.58	Recurred/Progressed	9.13	DECEASED	1.09153	5.37085	123	374	224	361	59	80
TCGA-K4-A54R	Male	59	Stage II		27.66	DiseaseFree	27.66	LIVING	4.97808	32.4857	715	2022	1185	1626	278	430
TCGA-K4-A5RH	Male	69	Stage III	4	6.8	Recurred/Progressed	9.07	LIVING	20.1137	6.07128	151	431	143	465	48	94
TCGA-K4-A5RI	Female	67	Stage III	2	7.79	Recurred/Progressed	11.7	DECEASED	1.16066	4.71144	103	296	142	393	51	70
TCGA-K4-A5RJ	Male	75	Stage II	3	17.71	DiseaseFree	17.71	LIVING	4.33966	11.71	279	872	343	605	91	160
TCGA-K4-A6FZ	Female	75	Stage III	1	1.81	DiseaseFree	1.81	LIVING	11.3832	12.9049	321	935	480	959	122	211
TCGA-K4-A6MB	Male	64	Stage IV	5	15.41	DiseaseFree	15.41	LIVING	0.30594	11.7869	264	956	482	811	101	163
TCGA-K4-A83P	Male	77	Stage IV	3	2.92	Recurred/Progressed	16.26	LIVING	1.82044	8.32295	206	681	341	690	83	126
TCGA-K4-AAQO	Male	56	Stage III	4	11.79	DiseaseFree	11.79	LIVING	0.494596	8.56099	210	710	339	727	96	126
TCGA-KQ-A41N	Male	73	Stage III	4	52.69	DiseaseFree	52.69	LIVING	0.230415	9.25516	209	911	456	758	97	133
TCGA-KQ-A41O	Male	84	Stage IV	3	50.53	DiseaseFree	50.53	LIVING	0.11588	8.37097	189	530	305	461	75	112
TCGA-KQ-A41P	Male	76	Stage IV	1	5.85	Recurred/Progressed	35.94	LIVING	0.278749	11.0392	237	730	372	711	91	145
TCGA-KQ-A41Q	Male	89	Stage III	1	43.17	Recurred/Progressed	46.94	LIVING	0.499216	5.65788	119	415	305	407	66	76
TCGA-KQ-A41R	Female	80	Stage II	3	44.35	DiseaseFree	44.35	LIVING	0.481118	26.9475	566	1213	821	1297	166	303
TCGA-KQ-A41S	Female	87	Stage III	1	1.15	DiseaseFree	1.15	LIVING	0.277591	8.06773	181	553	117	525	32	116
TCGA-LC-A66R	Male	78	Stage IV	3	15.31	DiseaseFree	15.31	LIVING	7.85189	4.49264	101	281	131	261	27	61
TCGA-LT-A5Z6	Male	56	Stage II	1	15.57	DiseaseFree	15.57	LIVING	1.24827	18.0882	381	1040	331	1146	105	218
TCGA-LT-A8JT	Female	69	Stage II	4	21.06	DiseaseFree	21.06	LIVING	0.19797	2.76189	59	177	70	163	20	37
TCGA-MV-A51V	Male	75	Stage III	1	13.47	DiseaseFree	13.47	LIVING	0.514228	52.3657	1363	1632	1239	2870	290	857
TCGA-PQ-A6FI	Male	70	Stage II	4	12.22	DiseaseFree	12.22	LIVING	0.926429	5.10328	126	356	289	360	52	75
TCGA-PQ-A6FN	Female	78	Stage III	3	16.66	DiseaseFree	16.66	LIVING	0.925172	2.75407	67	182	141	194	35	43
TCGA-R3-A69X	Male	70	Stage III	2	14.22	DiseaseFree	14.22	LIVING	0.57764	7.30259	169	501	423	565	90	102
TCGA-S5-A6DX	Male	83	Stage IV	4			1.84	DECEASED	0.473217	22.229	512	1541	765	1285	200	294
TCGA-S5-AA26	Male	46	Stage III	1	16.52	DiseaseFree	16.52	LIVING	0.248162	7.92868	195	506	508	645	113	117
TCGA-SY-A9G0	Male	82	Stage IV	3			33.11	DECEASED	0.846274	1.48354	37	94	75	73	6	17
TCGA-SY-A9G5	Male	66	Stage III	1	38.96	DiseaseFree	38.96	LIVING	4.95762	34.8182	811	2292	598	2233	140	510
TCGA-UY-A78K	Male	60	Stage IV	2			17.61	DECEASED	2.21319	27.5545	667	2138	1032	1832	238	358
TCGA-UY-A78L	Male	62	Stage IV		11.66	Recurred/Progressed	37.02	LIVING	3.91577	7.26214	155	410	154	357	32	87
TCGA-UY-A78M	Female	81	Stage IV	1			22.67	DECEASED	0.324649	5.48493	124	346	237	422	61	77
TCGA-UY-A78N	Male	80	Stage IV	3	81.21	Recurred/Progressed	86.76	DECEASED	0.514937	8.99236	214	668	129	612	45	135
TCGA-UY-A78O	Female	75	Stage II	1	75.95	DiseaseFree	75.95	LIVING	1.92776	6.48815	168	498	189	503	60	109
TCGA-UY-A78P	Female	78	Stage II	3	78.19	DiseaseFree	78.19	LIVING	3.67076	9.85306	213	456	408	594	81	125
TCGA-UY-A8OB	Male	63	Stage IV	4	69.28	DiseaseFree	69.28	LIVING	7.11567	11.4818	284	793	365	630	78	159
TCGA-UY-A8OC	Male	90	Stage IV	1	1.05	Recurred/Progressed	3.02	DECEASED	1.19916	3.47874	79	149	122	163	23	45
TCGA-UY-A8OD	Female	68	Stage II		112.75	DiseaseFree	112.75	LIVING	0.45009	3.48404	73	274	213	393	44	43
TCGA-UY-A9PA	Male	48	Stage III	2	35.22	DiseaseFree	35.22	LIVING	5.12844	5.6332	134	419	190	325	32	87
TCGA-UY-A9PB	Male	49	Stage III	4	29.53	DiseaseFree	29.53	LIVING	9.55865	19.2472	448	1431	581	1489	164	269
TCGA-UY-A9PD	Male	80	Stage III	2	17.81	DiseaseFree	17.81	LIVING	0.270339	10.2455	244	638	397	395	99	139
TCGA-UY-A9PE	Male	86	Stage IV	3	15.54	Recurred/Progressed	6.21	LIVING	0.257727	7.32564	174	501	388	569	74	111
TCGA-UY-A9PF	Male	77	Stage IV	3	3.84	DiseaseFree	3.84	LIVING	1.1119	16.2957	375	1367	656	1014	129	235
TCGA-UY-A9PH	Male	73	Stage II	1	51.28	DiseaseFree	51.28	LIVING	2.84727	12.9307	271	781	572	507	132	183
TCGA-XF-A8HB	Female	50	Stage II	3	45.01	DiseaseFree	45.01	LIVING	0.270081	2.51659	68	205	95	192	15	52
TCGA-XF-A8HC	Male	79	Stage IV	1			6.57	DECEASED	0.567436	5.21629	98	272	165	267	28	61
TCGA-XF-A8HD	Male	77	Stage III	3	97.37	DiseaseFree	97.37	LIVING	10.5252	16.5796	376	818	608	892	144	219
TCGA-XF-A8HE	Male	47	Stage III	1	125.39	DiseaseFree	125.39	LIVING	6.37531	14.2502	322	1054	521	917	111	200
TCGA-XF-A8HF	Male	80	Stage III	3			97.04	DECEASED	0.363072	5.49648	131	378	248	405	62	89
TCGA-XF-A8HG	Male	69	Stage III	3	13.07	Recurred/Progressed	15.34	DECEASED	0.35897	11.0887	242	883	372	835	90	167
TCGA-XF-A8HH	Female	61	Stage IV	1			1.87	DECEASED	0.612274	3.73179	76	165	123	232	21	50
TCGA-XF-A8HI	Female	57	Stage IV	1	15.37	Recurred/Progressed	17.87	DECEASED	0.51668	2.88335	54	117	91	104	18	36
TCGA-XF-A9SG	Male	81	Stage II	1	48.59	DiseaseFree	48.59	LIVING		7.24591	152	430	87	396	38	99
TCGA-XF-A9SH	Female	65	Stage II	1	17.97	Recurred/Progressed	64.75	DECEASED	0.312305	1.55591	36	120	43	120	8	25
TCGA-XF-A9SI	Female	73	Stage II	1	79.6	DiseaseFree	79.6	LIVING	6.76101	12.1967	267	526	554	759	99	164
TCGA-XF-A9SJ	Male	83	Stage IV	3			3.22	DECEASED	5.98196	10.0007	212	668	342	361	66	115
TCGA-XF-A9SK	Male	65	Stage IV	3	12.55	Recurred/Progressed	15.97	DECEASED	0.839719	5.01763	120	381	278	312	62	70
TCGA-XF-A9SL	Male	69	Stage IV	4			66.36	DECEASED	0.648999	2.74917	61	193	116	224	22	37
TCGA-XF-A9SM	Male	76	Stage III	3	34.43	DiseaseFree	34.43	LIVING	13.2917	8.36437	185	621	161	565	36	120
TCGA-XF-A9SP	Male	59	Stage III	2	10.18	Recurred/Progressed	14.91	DECEASED	0.420713	11.3393	234	824	382	735	97	146
TCGA-XF-A9ST	Male	68	Stage III	3			4.2	DECEASED	2.84211	20.9251	444	1433	839	1362	190	280
TCGA-XF-A9SU	Female	74	Stage IV	4	3.38	Recurred/Progressed	5.98	DECEASED	0.5683	1.75191	52	172	112	149	14	33
TCGA-XF-A9SV	Male	82	Stage IV	3	7.79	Recurred/Progressed	12.75	DECEASED	0.174801	2.53612	51	150	64	126	4	26
TCGA-XF-A9SW	Male	85	Stage IV	3			11.89	DECEASED	0.756379	1.81776	49	101	95	120	12	31
TCGA-XF-A9SX	Female	63	Stage IV	4	15.6	Recurred/Progressed	23.62	DECEASED	8.63235	3.58686	82	277	236	226	27	49
TCGA-XF-A9SY	Female	60	Stage IV	2	5.52	Recurred/Progressed	21.02	LIVING	27.6757	15.2853	336	932	627	562	138	203
TCGA-XF-A9SZ	Male	79	Stage IV	3	28.06	Recurred/Progressed	28.22	DECEASED	0.695008	7.42543	172	379	269	317	59	110
TCGA-XF-A9T0	Male	68	Stage III	5	26.25	DiseaseFree	26.25	LIVING	0.603618	28.5143	614	1775	1116	1465	217	353
TCGA-XF-A9T2	Male	54	Stage III	1			18.89	DECEASED	0.249416	3.2203	64	217	111	164	21	45
TCGA-XF-A9T3	Female	69	Stage IV	2	2.23	DiseaseFree	2.23	LIVING	6.68893	15.0406	320	937	553	1077	125	189
TCGA-XF-A9T4	Male	48	Stage IV	1	10.09	Recurred/Progressed	16.26	DECEASED	16.6593	1.25412	31	109	46	71	14	17
TCGA-XF-A9T5	Female	78	Stage IV	1	27.83	Recurred/Progressed	66.59	LIVING	2.26186	25.3999	534	1702	910	1509	198	343
TCGA-XF-A9T6	Female	88	Stage III	1	2.1	DiseaseFree	2.1	LIVING	4.27442	11.8897	261	730	593	770	112	155
TCGA-XF-A9T8	Male	64	Stage III	3			13.73	DECEASED	10.309	25.6508	552	1635	895	1657	183	326
TCGA-XF-AAME	Female	64	Stage II	1	87.48	Recurred/Progressed	92.9	DECEASED	1.80628	0.473897	16	55	84	54	14	8
TCGA-XF-AAMF	Male	68	Stage IV	3	5.16	Recurred/Progressed	10.81	DECEASED		2.79382	66	187	96	221	31	42
TCGA-XF-AAMG	Male	49	Stage III	5	110.51	DiseaseFree	110.51	LIVING	0.776544	36.3363	771	2076	1455	1283	286	412
TCGA-XF-AAMH	Male	80	Stage IV	2	10.28	Recurred/Progressed	11.3	DECEASED	0.182217	2.40548	46	202	109	205	20	30
TCGA-XF-AAMJ	Male	70	Stage III	1			54.86	DECEASED	0.427423	1.43587	35	79	68	134	10	26
TCGA-XF-AAML	Male	75	Stage II	3			7.62	DECEASED	1.64834	18.4422	381	1129	547	1100	128	243
TCGA-XF-AAMQ	Female	59	Stage II	3	71.52	DiseaseFree	71.52	LIVING	1.09971	7.43045	153	546	198	296	57	92
TCGA-XF-AAMR	Male	48	Stage III	1	91.66	DiseaseFree	91.66	LIVING	0.432158	3.5477	79	192	201	201	19	48
TCGA-XF-AAMT	Female	75	Stage IV	3			2.96	DECEASED	1.6881	3.85957	94	235	133	224	29	53
TCGA-XF-AAMW	Female	79	Stage IV	1			8.31	DECEASED	4.77287	1.05977	24	79	57	85	14	15
TCGA-XF-AAMX	Female	87	Stage III	1			6.77	DECEASED	0.298461	12.1505	275	764	465	358	110	138
TCGA-XF-AAMY	Male	78	Stage III	1	20.93	Recurred/Progressed	98.92	LIVING	0.335466	4.22215	101	303	254	389	55	68
TCGA-XF-AAMZ	Female	81	Stage IV	1	44.15	Recurred/Progressed	44.28	DECEASED	0.309415	9.00378	225	661	467	740	90	141
TCGA-XF-AAN0	Male	68	Stage IV	3	19.81	Recurred/Progressed	56.44	DECEASED	0.535511	14.9775	333	1017	335	987	72	206
TCGA-XF-AAN1	Female	75	Stage III	3	21.35	Recurred/Progressed	30.91	DECEASED	0.345455	3.1962	68	288	121	232	27	46
TCGA-XF-AAN2	Male	73	Stage II	3			61.4	DECEASED	7.98836	15.5357	359	1091	726	1039	180	216
TCGA-XF-AAN3	Male	76	Stage IV	1	86.24	DiseaseFree	86.24	LIVING	0.723398	5.54196	119	225	143	248	39	77
TCGA-XF-AAN4	Female	77	Stage III	2			27.04	DECEASED	8.67288	1.27886	31	115	62	122	22	23
TCGA-XF-AAN5	Female	61	Stage III	4	75.33	DiseaseFree	75.33	LIVING	6.81752	11.2987	255	352	258	461	60	160
TCGA-XF-AAN7	Male	60	Stage IV	2	10.55	Recurred/Progressed	18.56	DECEASED	0.539821	5.87295	122	372	263	391	46	68
TCGA-XF-AAN8	Female	74	Stage III	2			3.88	DECEASED	0.93649	0.0309429	2	11	9	9	0	2
TCGA-YC-A89H	Female	78	Stage II	2	18.82	DiseaseFree	18.82	LIVING	0.862425	59.7259	1209	2573	2397	2474	508	748
TCGA-YC-A8S6	Male	71	Stage II	5	9.63	DiseaseFree	9.63	LIVING	2.99726	3.24822	86	223	145	267	30	58
TCGA-YC-A9TC	Male	71	Stage IV	1			0.66	DECEASED	23.3914	4.20192	106	333	96	321	21	62
TCGA-YF-AA3L	Female	47	Stage II	2	11.96	DiseaseFree	11.96	LIVING	0.222601	10.6165	255	793	407	927	114	151
TCGA-YF-AA3M	Male	57	Stage II	2	12.52	Recurred/Progressed	13.63	LIVING	1.05102	6.48751	126	182	165	223	39	76
TCGA-ZF-A9R0	Male	82	Stage III	3	18.36	Recurred/Progressed	22.34	DECEASED	2.26261	7.04625	162	528	300	575	76	108
TCGA-ZF-A9R1	Male	81	Stage IV	1	24.9	Recurred/Progressed	25.39	LIVING	0.489903	3.33035	80	261	154	254	35	50
TCGA-ZF-A9R2	Male	75	Stage II	3	21.09	DiseaseFree	21.09	LIVING	0.254729	5.16631	116	347	114	273	23	65
TCGA-ZF-A9R3	Female	53	Stage II	2	30.12	Recurred/Progressed	31.18	DECEASED	0.751571	3.07891	70	196	70	217	16	42
TCGA-ZF-A9R4	Male	83	Stage II	1	30.26	DiseaseFree	30.26	LIVING	1.05389	9.09632	204	614	360	541	85	116
TCGA-ZF-A9R5	Male	59	Stage III	2	35.81	DiseaseFree	35.81	LIVING	0.426137	3.83059	86	255	209	315	47	49
TCGA-ZF-A9R7	Female	76	Stage II	3	21.85	DiseaseFree	21.85	LIVING	7.03332	24.2293	552	1191	425	1159	100	333
TCGA-ZF-A9R9	Male	58	Stage IV	3	27.99	Recurred/Progressed	28.38	DECEASED	0.579387	6.85942	151	475	262	350	76	85
TCGA-ZF-A9RC	Male	77	Stage III	4	94.22	DiseaseFree	94.22	LIVING	0.210086	34.5444	756	2057	1221	1880	295	486
TCGA-ZF-A9RD	Female	75	Stage IV	3			13.4	DECEASED	5.85184	6.50363	132	391	279	419	60	84
TCGA-ZF-A9RE	Female	78	Stage II	1			3.48	DECEASED	0.296032	2.14607	50	110	116	93	20	34
TCGA-ZF-A9RF	Male	74	Stage II	2	51.41	Recurred/Progressed	64.03	LIVING	15.1002	8.5449	204	573	422	633	93	113
TCGA-ZF-A9RG	Female	70	Stage III	1	35.68	Recurred/Progressed	58.67	LIVING		8.68718	182	482	306	472	74	111
TCGA-ZF-A9RL	Male	61	Stage II	4	82.42	Recurred/Progressed	88.8	LIVING	0.248159	10.9438	263	817	552	851	96	153
TCGA-ZF-A9RM	Male	70	Stage II	2	47.8	DiseaseFree	47.8	LIVING	0.681225	2.9609	69	204	101	197	32	39
TCGA-ZF-A9RN	Female	67	Stage III	1	16.95	Recurred/Progressed	20.2	DECEASED	11.2317	6.84766	149	424	358	456	63	95
TCGA-ZF-AA4N	Male	74	Stage II	5			2.89	DECEASED	2.04107	5.39139	126	353	200	296	43	83
TCGA-ZF-AA4R	Male	67	Stage IV	1	24.64	Recurred/Progressed	34.03	DECEASED	1.11925	2.21005	57	213	116	232	32	38
TCGA-ZF-AA4T	Male	65	Stage IV	1	16.79	Recurred/Progressed	19.68	DECEASED	1.43918	3.40812	87	246	212	272	33	53
TCGA-ZF-AA4U	Male	70	Stage III	3	6.54	Recurred/Progressed	8.61	DECEASED	0.144043	2.25533	48	149	130	148	19	22
TCGA-ZF-AA4V	Male	66	Stage III	2	59.33	DiseaseFree	59.33	LIVING	9.97374	23.6449	528	1109	925	1001	231	274
TCGA-ZF-AA4W	Male	56	Stage III	1	55.16	Recurred/Progressed	60.12	LIVING	0.919608	18.4124	463	1489	927	1143	208	261
TCGA-ZF-AA4X	Male	56	Stage II	1	54.8	Recurred/Progressed	67.15	LIVING	1.78353	22.3636	483	1016	531	1094	109	295
TCGA-ZF-AA51	Female	69	Stage II	4	56.31	DiseaseFree	56.31	LIVING	1.47675	24.1802	534	1765	1136	1863	230	346
TCGA-ZF-AA52	Male	70	Stage III	3			35.38	DECEASED	0.904306	4.07838	100	277	200	308	48	61
TCGA-ZF-AA53	Male	60	Stage II	1	57.85	DiseaseFree	57.85	LIVING	5.86275	6.02652	133	375	99	398	19	95
TCGA-ZF-AA54	Male	71	Stage III	4			19.38	DECEASED	6.78862	6.51056	146	409	227	430	47	99
TCGA-ZF-AA56	Female	79	Stage III	1	8.15	Recurred/Progressed	8.51	DECEASED	1.03163	3.57773	90	297	150	300	29	56
TCGA-ZF-AA58	Female	61	Stage IV	4	54.17	DiseaseFree	54.17	LIVING	19.5093	7.79301	181	520	297	529	37	123
TCGA-ZF-AA5H	Female	60	Stage IV	3	14.75	Recurred/Progressed	29.47	LIVING	14.8611	2.19121	50	152	85	125	13	25
TCGA-ZF-AA5N	Female	62	Stage IV	3			5.52	DECEASED	0.636876	1.80763	47	205	134	212	20	37
TCGA-ZF-AA5P	Male	65	Stage IV	3	12.22	DiseaseFree	12.22	LIVING	1.51172	1.65906	39	80	59	65	21	24
